# Supplementary material for: Ligand Modulation on the Various Structures of Three Zinc(II)-Based Coordination Polymers for Antibiotics Degradation
Source: Molecules. 2023 Mar 24;28(7):2933. doi: 10.3390/molecules28072933 (PMC10095641; doi:10.3390/molecules28072933)
Supplement: Supplementary file 1 [file molecules-28-02933-s001.zip]

Archive with 1 entries (1 files):
- molecules-2270509-supplementary.pdf
